# Supplementary material for: Localization of nitric oxide–producing hemocytes in Aedes and Culex mosquitoes infected with bacteria
Source: Cell Tissue Res. 2024 Jan 19;395(3):313–26. doi: 10.1007/s00441-024-03862-1 (PMC10904431; doi:10.1007/s00441-024-03862-1)
Supplement: Supplementary file 2 — Supplementary file2 (XLSX 25 KB) [file 441_2024_3862_MOESM2_ESM.xlsx]

## Sheet: pericardial cells
Online resource 2: Anti-citrulline fluorescence intensity of pericardial cells of naive and Escherichia coli K12 infected mosquitoes. Intensity was measured as mean gray value from three cells per image and individual. The mean intensity was calculated per image or individual mosquito. Intensity variability of E. coli infected mosquitoes compared to naive was calculated from range of E. coli divi…
	Cx. p. molestus				Cx. p. quinquefasciatus				Ae. albopictus				Ae. aegypti
	Naive [mean gray value]		E. coli [mean gray value]		Naive [mean gray value]		E. coli [mean gray value]		Naive [mean gray value]		E. coli [mean gray value]		Naive [mean gray value]		E. coli [mean gray value]
	value of single cells	mean intesity	value of single cells	mean intesity	value of single cells	mean intesity	value of single cells	mean intesity	value of single cells	mean intesity	value of single cells	mean intesity	value of single cells	mean intesity	value of single cells	mean intesity
	12413	13109	23240	22402.3	26528	23924.7	27439	24774	29875	33730	16758	18619.7	18840	27783.7	31139	38729.7
	14362		24682		21409		23772		36537		21160		25914		34075
	12552		19285		23837		23111		34778		17941		38597		50975
	16904	15672.3	12024	13841.3	32500	34515	34583	38762	28171	26996.3	20302	19742.7	11920	12888.7	40906	55811.3
	13193		15825		33269		40707		21726		19107		14008		61142
	16920		13675		37776		40996		31092		19819		12738		65386
	11647	13621.3	15097	15058.7	18106	19681.7	23736	24155	20305	21929.7	38799	32453	7496	5350	21092	26808.7
	15944		14590		22638		26431		21925		29657		5763		34279
	13273		15489		18301		22298		23559		28903		2791		25055
	17765	17563	54911	53326.3	11990	11137.7	26793	22357.7	7009	3975.67	27069	28523	11668	12796	10138	9105.33
	16374		49876		11638		19858		4147		28440		16200		10207
	18550		55192		9785		20422		771		30060		10520		6971
	35092	30355	57878	52672.3	26307	24336.3	7864	6475.67	7444	7120.67	17977	16847.3	19001	15661.3	16623	12896
	34155		58492		26744		6668		6161		15725		11437		11819
	21818		41647		19958		4895		7757		16840		16546		10246
	27992	30816.3	78681	84795.7	10480	9021	17028	21517	24706	23954	20678	17705.7	12143	13833.3	88663	86458.3
	30437		87448		9093		17696		27002		17535		16033		104714
	34020		88258		7490		29827		20154		14904		13324		65998
	27387	25481.7	20118	18189	8188	8862	16270	17046.7	16485	16664.3	14299	21436.7	18060	18035	48271	40584.7
	24241		14239		10639		16356		17250		26850		19150		39212
	24817		20210		7759		18514		16258		23161		16895		34271
	21481	18150.7	18964	24193.3	14587	14275.3	16691	17787.3	19226	16525	21018	20540	17199	16595	39749	46721
	15855		19005		15364		15960		16839		19906		17693		43472
	17116		34611		12875		20711		13510		20696		14893		56942
	20368	22076.7	25750	33096.3	20303	18874.7	13825	15412.3	19910	18971	15941	14426.7	35701	35483.3	20237	23069.3
	25043		32124		18790		16732		17823		14966		33716		27494
	20819		41415		17531		15680		19180		12373		37033		21477
	27636	25963.3	23622	29016.7	26627	28116.7	16775	18278	37086	33841	13227	15276.3	28136	27788	43640	35413.7
	27728		23047		26407		18926		33457		19113		29522		22544
	22526		40381		31316		19133		30980		13489		25706		40057
	32961	31880.3	22763	27397.3			15617	14567.7			15926	17219.3			25419	26357
	33169		26956				13369				16550				27908
	29511		32473				14717				19182				25744
			22984	20643			14302	17543.3			18436	19107.3			29658	31219.7
			21535				20493				20550				31091
			17410				17835				18336				32910
			34561	33025.7			29081	25197			18202	21649.7			26240	26537.7
			28203				25005				21566				24845
			36313				21505				25181				28528
			33926	34427.7			20505	21654.2			36045	29080			38725	34234.7
			39507				23124				26210				33210
			29850				23897				24985				30769
							20613	20799.7
							24918
							16868
Number of values	33	11	31	14	30	10	31	15	30	10	31	14	30	10	31	14
Minimum		13109		13841		8862		6476		3976		14427		5350		9105
25% Percentile		15672		20030		10609		17047		14174		17126		12866		25535
Mean		22077		28207		19279		20800		20451		19425		16128		32728
75% Percentile		30355		38989		25281		24155		28680		23368		27785		42119
Maximum		31880		84796		34515		38762		33841		32453		35483		86458
Range		18771		70955		25653		32286		29865		18026		30133		77353
(Range E. coli/ Range naive)				3.78003				1.25857				0.603583				2.56705
values above 75% P naive [n]				6				1				2				8
values above 75% P naive				0.428571				0.0666667				0.142857				0.571429
Localization of nitric oxide producing hemocytes in Aedes and Culex mosquitoes infected with bacteria
Cell and Tissue Research
Stella Bergmann 1, Emily Graf 1, Pascal Hoffmann 1, Stefanie C. Becker 2, Michael Stern 1,*
1	Institute for Physiology and Cell Biology, University of Veterinary Medicine Hannover, 30173 Hannover, Germany
2	Institute for Parasitology, University of Veterinary Medicine Hannover, 30559 Hannover, Germany
*	Correspondence: michael.stern@tiho-hannover.de (M.S.); Tel.: +49-511-856-7767
